# Supplementary material for: Comparative Genomics Provides Insights into the Genetic Diversity and Evolution of the DPANN Superphylum
Source: mSystems. 2021 Jul 13;6(4):e00602-21. doi: 10.1128/mSystems.00602-21 (PMC8407392; doi:10.1128/mSystems.00602-21)
Supplement: TABLE S1 [file msystems.00602-21-st001.xlsx]

## Sheet: Sheet1
Table S1: General features of 41 metagenome-assembled genomes (MAGs) used in this study.
Bin	Bin accession (GWH)	The closest public reference genome (accession)	Pairwise ANI (%)	POCP (%)	Relative completenessa (%)	Contamination (%)	Genome size (Mb)	CDS number	Contig	N50 (bp)	G+C (%)	Coding density (%)	Average protein length (aa)	Metagenome for binning (NCBI/IMG accession)	Metagenome sample type
bin-1	GWHAMJV00000000.1	Candidatus Altiarchaeales archaeon HGW-Altiarchaeales-2 (NCBI:GCA_002841095)	80.6	72.3	73.9	2.5	1.8	1093	130	16832	31.4	89.3	268.7	3300003892	Hot spring
bin-3	GWHAMJU00000000.1	Nanopusillus sp. (NCBI:GCA_011331665)	100	100	78.1	0.1	0.9	645	47	29612	26.3	90.4	255.6	PRJNA336815	Hot spring
bin-4	GWHAMJS00000000.1	Altiarchaeales archaeon (NCBI:GCA_011380095)	67.6	48.5767	86.4	2.8	0.7	1881	154	28038	44.3	92.5	270.4	PRJNA337031	Saline Lake
bin-5	GWHAMKE00000000.1	Pacearchaeota archaeon (NCBI:GCA_003554465)	64.7	22.8438	57	0	1.1	517	72	11242	28.8	85.6	245.9	PRJNA365745	Hot spring
bin-6	GWHAMLP00000000.1	Candidatus_Nanobsidianus_stetteri-hot_spring (NCBI:GCA_000387965)	93.84	85.5055	74.5	1.9	0.9	689	46	31508	24.3	92.2	266.1	PRJNA336637	Hot spring
bin-7	GWHAMKG00000000.1	Aenigmarchaeota archaeon (NCBI:GCA_003663345)	64.9	36.3047	77.3	0	1	629	71	14352	52.2	94.4	252	3300006076	Marine hydrothermal vents
bin-8	GWHAMKH00000000.1	Micrarchaeota archaeon (NCBI:GCA_011335015)	67.7	67.9787	83.8	0.5	1.3	684	75	16014	41.7	94.2	253.8	PRJNA406095	Freshwater
bin-11	GWHAMKK00000000.1	Altiarchaeales archaeon (NCBI:GCA_003663075)	99.8	90.9091	87.5	2.5	0.5	1195	103	23988	43.4	92.2	270.6	PRJNA368391	Subseafloor sediment
bin-12	GWHAMKL00000000.1	Altiarchaeales archaeon (NCBI:GCA_003663165)	70.3	67.1157	67.7	0.9	1.2	930	132	11720	48.4	92.9	252.2	PRJNA404456	Groundwater
bin-13	GWHAMKM00000000.1	Altiarchaeales archaeon ex4484_2 (NCBI:GCA_002254565)	85.3	82.4726	85.8	0	2	1229	142	16010	45.1	94.1	270.9	PRJNA444014	Hypersaline lake
bin-14	GWHAMKN00000000.1	Micrarchaeota archaeon FK.AMD.2014.bin.113 (IMG:2698536756)	66.7	49.9	65.9	1.3	1.5	917	85	22266	46.7	89.7	269.7	PRJNA443832	Peatland
bin-15	GWHAMKO00000000.1	Parvarchaeota archaeon UBA515 (NCBI:GCA_002498685)	66.6	36.2157	90.9	0.9	1.8	1126	52	46752	44.8	88.7	259.1	PRJNA406775	Peatland
bin-16	GWHAMKP00000000.1	Parvarchaeota archaeon UBA515 (NCBI:GCA_002498685)	66.5	36.3533	90.9	0	1.7	1101	30	85802	44.7	88.9	262.8	PRJNA465656	Peatland
bin-17	GWHAMKQ00000000.1	Micrarchaeota archaeon FK.Sedi.bin.35 (IMG:2698536769)	67.9	48.8764	78.6	0.9	1.1	778	76	18230	50.5	89.8	239.3	PRJNA443595	Peatland
bin-18	GWHAMKR00000000.1	Micrarchaeota archaeon FK.Sedi.bin.35 (IMG:2698536769)	67.2	34.1477	89.9	0	1.5	983	29	81768	50.5	90.1	264.9	PRJNA443600	Peatland
bin-19	GWHAMKS00000000.1	Parvarchaeota archaeon UBA515 (NCBI:GCA_002498685)	66.8	35.4637	88.4	0.9	1.8	1173	68	46472	38.4	90.9	256.8	PRJNA443604	Peatland
bin-20	GWHAMKT00000000.1	Micrarchaeota archaeon FK.Sedi.bin.35 (IMG:2698536769)	67.3	30.1218	91.9	0	1.7	1068	20	130220	50.1	90.4	262.3	PRJNA443608	Peatland
bin-21	GWHAMKU00000000.1	Woesearchaeota archaeon HyVt (NCBI:GCA_011372335)	99.6	93.985	55.7	1	1.2	717	105	12956	38.9	86.4	261.7	PRJNA445008	Hydrothermal vent sediment
bin-22	GWHAMKV00000000.1	Woesearchaeota archaeon (NCBI:GCA_003648985)	94.79	78.5441	58.2	2.3	1	677	75	16572	36.7	93.1	248.4	PRJNA445030	Hydrothermal vent sediment
bin-23	GWHAMJW00000000.1	Candidatus_Altiarchaeales_archaeon-marine (NCBI:GCA_011040285)	99.4	85.6842	73.6	1	0.7	1202	107	52422	42.6	94.3	339	PRJNA445032	Hydrothermal vent sediment
bin-24	GWHAMLO00000000.1	Altiarchaeales archaeon (NCBI:GCA_011040285)	99	75.2228	76.2	2.8	2.6	821	94	17000	45.8	92.5	340	PRJNA445032	Hydrothermal vent sediment
bin-25	GWHAMKW00000000.1	Aenigmarchaeota archaeon HyVt (NCBI:GCA_011039815)	64.7	21.9549	62.1	0.7	1.8	1133	140	15640	46	90.6	258.2	PRJNA443004	Freshwater
bin-26	GWHAMKX00000000.1	Aenigmarchaeota archaeon HyVt (NCBI:GCA_011039815)	64.8	21.3333	58.5	0.9	1.4	881	128	11518	45.9	91.5	256.5	PRJNA443015	Freshwater
bin-27	GWHAMKY00000000.1	Nanoarchaeota_archaeon_SCGC_AB-777_O03 (IMG:2734482131)	92.1	66.1871	78.1	0	0.9	631	69	16150	24.8	91.7	245.2	PRJNA366310	Hot spring
bin-28	GWHAMKZ00000000.1	Altiarchaeales archaeon WOR_SM1_86 (NCBI:GCA_001723855)	99.3	86.824	64.3	1.9	2.2	1443	205	11502	41.8	89.3	247.7	PRJNA366355	Marine sediment
bin-29	GWHAMLA00000000.1	Nanopusillus sp. (NCBI:GCA_011046515)	93.9	93.2856	79.2	0	1.2	845	58	31624	25.2	92.1	251.6	PRJNA366311	Hot spring
bin-30	GWHAMLB00000000.1	Altiarchaeum sp. CG03_land_8_20_14 (NCBI:GCA_002785505)	99.1	93.2856	61.6	4.8	1.5	791	84	22142	32.2	77.7	271.6	PRJNA405974	Groundwater
bin-31	GWHAMLC00000000.1	Woesearchaeota archaeum SCGC_AG (IMG:2716884213)	64.9	33.6252	61.8	0	0.6	435	44	15478	34.5	92	265.5	3300021558	Seawater
bin-32	GWHAMLD00000000.1	Altiarchaeales archaeon (NCBI:GCA_011380095)	65.2	62.4866	83.8	0	2.8	1797	204	16664	45.1	92.1	259.7	PRJNA502730	Saline Lake
bin-33	GWHAMJX00000000.1	Altiarchaeales archaeon (NCBI:GCA_011380095)	65.6	61.8624	99.9	0.9	3.8	2201	116	51686	45.1	91.9	282.9	PRJNA502732	Saline Lake
bin-34	GWHAMJY00000000.1	Altiarchaeales archaeon (NCBI:GCA_011380095)	65.7	59.1798	99.9	2.2	3.9	2354	140	41338	45	91.8	273.4	PRJNA502744	Saline Lake
bin-35	GWHAMLE00000000.1	Altiarchaeales archaeon (NCBI:GCA_011380095)	65.6	60.8217	99.9	2.3	3.7	2170	141	43542	45.2	92.6	277.3	PRJNA502747	Saline Lake
bin-36	GWHAMLF00000000.1	Altiarchaeales archaeon (NCBI:GCA_011380095)	65.6	65.4105	96.7	1.9	3.4	2064	175	27230	45.1	92	268.5	PRJNA502750	Saline Lake
bin-37	GWHAMLG00000000.1	Candidatus_Altiarchaeales_archaeon_ex4484_43-marine (NCBI:GCA_002254945)	72.9	79.6721	94.5	2.6	2.6	1518	46	97370	51.1	94.1	290.3	PRJNA539318	Hot spring
bin-38	GWHAMLH00000000.1	Aenigmarchaeota archaeon SpSt (NCBI:GCA_002794175)	72.9	71.0253	57.6	6.8	0.6	442	60	11424	39.2	91.3	231.6	PRJNA539324	Hot spring
bin-39	GWHAMLN00000000.1	DPANN group archaeon LC1Nh (NCBI:GCA_009617975)	68.9	62.9108	95.2	0	2	1215	9	539126	40.2	90.5	272.3	3300031914	Hypersaline Lake
bin-40	GWHAMLI00000000.1	Candidatus_Nanobsidianus_stetteri-hot_spring (NCBI:GCA_000387965)	93.88	79.6646	82.3	1.9	1.2	757	23	117762	23.8	92	273	PRJNA568218	Hot spring
bin-42	GWHAMLM00000000	Micrarchaeota archaeon FK.AMD.2014.bin.88 (IMG:2698536765)	99.4	91.4286	84.6	5	1	1313	279	7733	52.4	87.9	232.2	Unpublic	Acid mine drainage
bin-104	GWHAMLJ00000000	Parvarchaeota archaeon FK.AMD.2014.bin.10 (IMG:2698536789)	99.1	96.9907	65.5	8.7	0.7	909	88	16598	32.8	92	257.6	Unpublic	Acid mine drainage
bin-176	GWHAMLK00000000	Pacearchaeota archaeon ARS103 (NCBI:GCA_002688875)	65.1	49.9	87.2	2.8	1.2	1542	87	36335	38.9	91.1	240.1	Unpublic	Acid mine drainage
bin-227	GWHAMLL00000000	Micrarchaeota archaeon FK.AMD.2010.bin.22 (IMG:2698536754)	87.7	91.6737	87.2	2.2	1	1172	175	15888	43.4	89.4	258	Unpublic	Acid mine drainage
a Relative completeness of each MAG was calculated based on the presence of 974 single-copy marker genes of Candidatus Mancarchaeum acidiphilum Mia14 (see Method).
