# Supplementary material for: Comparative Genomics Provides Insights into the Genetic Diversity and Evolution of the DPANN Superphylum
Source: mSystems. 2021 Jul 13;6(4):e00602-21. doi: 10.1128/mSystems.00602-21 (PMC8407392; doi:10.1128/mSystems.00602-21)
Supplement: TABLE S2 [file msystems.00602-21-st002.xlsx]

## Sheet: Sheet1
Table S2: The genomic statistical information and accession of 515 public DPANN genomes used in this study.
Accession (Genbank/ggKbase/JGI-IMG)	Organism name	Contig number	N50 (bp)	CDS number	Average length (aa)	Coding density (%)	Total length (Mbp)	G+C (%)	Sample type
GCA_001552015	Candidatus Nanopusillus acidilobi 7A	1	605887	665	282.478	93.0114	0.577819	24.2421	hot spring
GCA_001723845	Candidatus Altiarchaeales archaeon WOR_SM1_SCG	300	16971	2590	286.925	87.4369	2.43162	37.1202	Sulfate-methane_transition_zone_estuary_sediments_16-28_cm
GCA_001723855	Candidatus Altiarchaeales archaeon WOR_SM1_86-2	170	15808	2404	258.73	89.3672	1.99124	40.8321	Sulfate-methane_transition_zone_estuary_sediments_16-26_cm
GCA_001742785	Candidatus Altiarchaeales archaeon IMC4	1	1390915	1518	273.036	89.3947	1.32648	47.8845	groundwater
GCA_001784635	Candidatus Micrarchaeota archaeon RBG_16_49_10	26	60876	1119	238.015	87.1969	0.873887	47.2728	groundwater
GCA_001786395	Candidatus Pacearchaeota archaeon RBG_13_36_9	95	20081	1961	243.549	90.0175	1.51795	35.1461	groundwater
GCA_001786415	Candidatus Pacearchaeota archaeon RBG_19FT_COMBO_34_9	15	45455	767	237.347	91.0566	0.57199	33.1938	groundwater
GCA_001786425	Candidatus Pacearchaeota archaeon RBG_16_35_8	36	13755	591	232.658	90.9352	0.432609	34.0955	groundwater
GCA_001786585	Candidatus Micrarchaeota archaeon RBG_16_36_9	20	86150	911	245.63	91.9309	0.696402	35.3639	groundwater
GCA_001787285	Candidatus Pacearchaeota archaeon RBG_13_33_26	11	91220	718	248.582	92.4029	0.552625	33.4417	groundwater
GCA_001791825	Candidatus Woesearchaeota archaeon RBG_13_36_6	63	11998	884	234.484	90.1937	0.657523	34.2377	groundwater
GCA_001871415	Candidatus Woesearchaeota archaeon CG1_02_57_44	77	28595	1517	299.022	88.6741	1.46357	57.0833	groundwater
GCA_001871475	Candidatus Micrarchaeota archaeon CG1_02_47_40	16	205937	1200	295.321	92.0781	1.10113	46.9872	groundwater
GCA_001871495	Candidatus Micrarchaeota archaeon CG1_02_51_15	56	26569	1345	250.703	89.2885	1.08046	50.5947	groundwater
GCA_001871535	Candidatus Micrarchaeota archaeon CG1_02_49_24	116	12982	1280	265.468	86.492	1.124	49.1627	groundwater
GCA_001871595	Candidatus Micrarchaeota archaeon CG1_02_55_22	73	26562	1296	282.141	91.9619	1.13759	54.7431	groundwater
GCA_001871605	Candidatus Micrarchaeota archaeon CG1_02_55_41	50	21248	863	266.27	92.6009	0.709969	54.6035	groundwater
GCA_001871655	Candidatus Micrarchaeota archaeon CG1_02_60_51	59	31359	954	268.269	92.124	0.794819	59.8463	groundwater
GCA_001872125	Candidatus Pacearchaeota archaeon CG1_02_30_18	37	18088	735	229.165	91.0199	0.529444	29.9939	groundwater
GCA_001872145	Candidatus Pacearchaeota archaeon CG1_02_31_27	48	51052	892	262.892	90.4922	0.741401	31.3218	groundwater
GCA_001872185	Candidatus Pacearchaeota archaeon CG1_02_32_21	40	24520	854	239.788	90.83	0.645026	31.6353	groundwater
GCA_001872315	Candidatus Pacearchaeota archaeon CG1_02_39_14	35	30304	882	241.735	93.0061	0.655869	39.2201	groundwater
GCA_001872325	Candidatus Pacearchaeota archaeon CG1_02_35_32	24	61869	1117	227.758	89.5472	0.812824	35.0574	groundwater
GCA_001872765	Candidatus Woesearchaeota archaeon CG1_02_33_12	117	9773	1078	255.589	91.2024	0.864323	33.27	groundwater
GCA_001872795	Candidatus Pacearchaeota archaeon CG1_02_32_132	37	32755	969	245.659	92.3939	0.737115	34.3453	groundwater
GCA_001872825	Candidatus Woesearchaeota archaeon CG1_02_47_18	92	11127	954	294.098	86.9046	0.923673	47.0207	groundwater
GCA_001873845	Candidatus Altiarchaeum sp. CG2_30_32_3053	258	9175	1628	268.355	78.9086	1.58402	32.1878	groundwater
GCA_001873985	Candidatus Aenigmarchaeota archaeon CG1_02_38_14	72	16817	1148	226.91	88.9248	0.838098	37.5119	groundwater
GCA_001889985	Candidatus Micrarchaeum acidiphilum ARMAN-1	25	58972	1098	277.038	90.3364	0.963387	45.9748	acid mine drainage
GCA_001896515	Candidatus Micrarchaeum sp. AZ1	5	313950	1021	290.011	90.5963	0.935084	45.8299	hot spring
GCA_002069705	Candidatus Diapherotrites archaeon ADurb.Bin253	95	24991	1058	253.079	91.5055	0.837175	29.368	anaerobic digester
GCA_002083985	Candidatus Altiarchaeales archaeon A3	209	6957	1493	262.052	81.1186	1.3799	31.7925	groundwater
GCA_002214165	Candidatus Mancarchaeum acidiphilum Mia14	1	952257	974	288.835	88.6289	0.908143	39.3553	acid_mine_drainage
GCA_002254395	Candidatus Pacearchaeota archaeon ex4484_71	35	11227	487	238.7	92.7594	0.358546	35.3633	deep-sea_hydrothermal_vent_sediments_from_dive_4484
GCA_002254405	Candidatus Altiarchaeales archaeon ex4484_96	65	17772	1049	277.853	95.1143	0.876731	44.3197	marine sediment
GCA_002254415	Candidatus Aenigmarchaeota archaeon ex4484_52	53	13620	651	265.975	84.5759	0.58573	27.9543	marine_sediment
GCA_002254495	Candidatus Pacearchaeota archaeon ex4484_26	38	11419	533	237.409	88.9233	0.407127	31.8226	deep-sea_hydrothermal_vent_sediments_from_dive_4484
GCA_002254545	Candidatus Aenigmarchaeota archaeon ex4484_224	32	19909	628	241.301	93.6944	0.462729	27.7476	hot spring
GCA_002254565	Candidatus Altiarchaeales archaeon ex4484_2	53	36030	1576	272.647	92.3867	1.33066	45.613	marine_sediment
GCA_002254685	Candidatus Aenigmarchaeota archaeon ex4484_56	47	13869	699	246.874	91.3431	0.540504	28.9839	marine_sediment
GCA_002254705	Candidatus Woesearchaeota archaeon ex4484_78	72	13059	970	255.169	91.9047	0.770519	33.7902	deep-sea_hydrothermal_vent_sediments_from_dive_4484
GCA_002254805	Candidatus Pacearchaeota archaeon ex4484_31	33	9019	364	233.651	91.3092	0.266487	33.1361	marine_sediment
GCA_002254945	Candidatus Altiarchaeales archaeon ex4484_43	105	9964	1373	230.263	91.1446	0.992395	42.8506	marine_sediment
GCA_002255055	Candidatus Aenigmarchaeota archaeon ex4484_14	89	8664	959	228.815	88.5755	0.70878	38.9641	marine_sediment
GCA_002496015	Candidatus Pacearchaeota archaeon UBA73	15	133786	1061	254.45	88.4813	0.872945	40.7771	anaerobic digester
GCA_002496215	Candidatus Parvarchaeota archaeon UBA519	58	18016	869	257.811	91.7281	0.69878	33.4191	acid mine drainage
GCA_002497285	Candidatus Pacearchaeota archaeon UBA92	38	39808	1078	247.051	92.1962	0.826445	34.337	groundwater
GCA_002498125	Candidatus Woesearchaeota archaeon UBA525	35	51677	1567	263.394	91.169	1.29524	56.1192	soil
GCA_002498635	Candidatus Micrarchaeota archaeon UBA514	34	41212	838	268.314	90.2595	0.712714	45.9174	acid mine drainage
GCA_002498685	Candidatus Parvarchaeota archaeon UBA515	37	35669	950	269.833	91.3206	0.803102	34.3676	acid mine drainage
GCA_002499095	Candidatus Micrarchaeota archaeon UBA524	47	38039	909	271.789	90.9171	0.777448	45.9027	acid mine drainage
GCA_002499185	Candidatus Pacearchaeota archaeon UBA284	112	11742	1194	243.371	90.1717	0.921986	30.1727	hot spring
GCA_002499375	Candidatus Micrarchaeota archaeon UBA96	21	98556	1174	289.48	91.942	1.05753	46.9925	groundwater
GCA_002499405	Candidatus Micrarchaeota archaeon UBA95	57	22601	886	265.063	92.1818	0.728886	54.2893	groundwater
GCA_002499505	Candidatus Diapherotrites archaeon UBA493	43	20675	708	249.127	93.0908	0.542087	34.8157	saline water
GCA_002499655	Candidatus Parvarchaeota archaeon UBA506	70	13955	859	264.119	90.9777	0.713475	34.7816	acid mine drainage
GCA_002501775	Candidatus Micrarchaeota archaeon UBA523	9	230274	1032	286.149	91.1362	0.927049	47.4408	acid mine drainage
GCA_002502045	Candidatus Parvarchaeota archaeon UBA573	19	100939	874	273.284	91.9394	0.743267	33.6241	acid mine drainage
GCA_002502525	Candidatus Parvarchaeota archaeon UBA575	38	37102	902	274.807	91.6326	0.773937	34.2747	acid mine drainage
GCA_002502725	Candidatus Micrarchaeota archaeon UBA581	8	209601	968	279.831	91.1549	0.850182	47.6334	acid mine drainage
GCA_002503145	Candidatus Micrarchaeota archaeon UBA267	27	47659	1020	271.016	90.9017	0.870049	46.1959	acid mine drainage
GCA_002503215	Candidatus Parvarchaeota archaeon UBA446	41	44086	939	273.013	91.4094	0.802378	34.395	acid mine drainage
GCA_002503225	Candidatus Micrarchaeota archaeon UBA448	58	23426	992	267.76	90.8939	0.836073	46.1113	acid mine drainage
GCA_002503305	Candidatus Parvarchaeota archaeon UBA449	32	40282	931	269.883	92.0776	0.780715	33.4994	acid mine drainage
GCA_002503425	Candidatus Woesearchaeota archaeon UBA94	106	23373	1541	298.258	89.1826	1.47447	56.7942	groundwater
GCA_002503705	Candidatus Woesearchaeota archaeon UBA153	95	18117	1319	271.239	86.6291	1.18156	59.58	waste_water
GCA_002503745	Candidatus Woesearchaeota archaeon UBA492	31	36125	975	262.431	92.3889	0.792357	36.6361	marine_pelagic_biome
GCA_002503915	Candidatus Parvarchaeota archaeon UBA264	37	27505	901	274.133	91.6975	0.770638	34.356	acid mine drainage
GCA_002503995	Candidatus Parvarchaeota archaeon UBA265	24	56000	911	270.096	92.0672	0.764631	33.6198	acid mine drainage
GCA_002505035	Candidatus Micrarchaeota archaeon UBA93	59	20127	915	255.973	91.9028	0.729134	59.5325	groundwater
GCA_002505075	Candidatus Parvarchaeota archaeon UBA569	34	39447	991	240.553	91.0436	0.749128	33.5878	acid mine drainage
GCA_002505115	Candidatus Parvarchaeota archaeon UBA614	38	42693	921	274.805	91.4232	0.792043	34.4115	acid mine drainage
GCA_002505145	Candidatus Micrarchaeota archaeon UBA615	47	35184	974	270.707	91.1449	0.827653	46.0812	acid mine drainage
GCA_002505585	Candidatus Woesearchaeota archaeon UBA489	21	54525	914	257.417	92.0908	0.730951	32.9765	saline water
GCA_002505655	Candidatus Micrarchaeota archaeon UBA510	6	265260	1032	287.295	91.1636	0.93048	47.333	acid mine drainage
GCA_002505845	Candidatus Woesearchaeota archaeon UBA142	34	40014	922	261.118	92.0143	0.748573	36.6709	saline water
GCA_002505945	Candidatus Woesearchaeota archaeon UBA119	86	15776	1128	279.388	90.7738	0.993295	36.1443	-
GCA_002506165	Candidatus Woesearchaeota archaeon UBA544	27	54324	923	256.063	92.2118	0.733302	32.8714	saline water
GCA_002507385	Candidatus Micrarchaeota archaeon UBA97	88	17553	1239	270.481	91.9522	1.04272	54.3117	groundwater
GCA_002685855	Candidatus Woesearchaeota archaeon ARS73	66	16541	1084	267.423	91.2425	0.908977	42.3037	marine_pelagic_biome
GCA_002686215	Candidatus Woesearchaeota archaeon ARS21	180	9478	2168	263.432	95.4732	1.71146	35.1596	Tara_Oceans_Consortium
GCA_002686295	Candidatus Woesearchaeota archaeon ARS1441	51	17470	940	283.95	93.3547	0.818003	30.1572	marine_pelagic_biome
GCA_002686355	Candidatus Pacearchaeota archaeon ARS1301	32	17181	534	238.028	87.5286	0.415471	33.9169	marine_pelagic_biome
GCA_002686495	Candidatus Woesearchaeota archaeon ARS118	115	12688	1144	390.679	95.6755	1.33649	56.419	marine_pelagic_biome
GCA_002686515	Candidatus Woesearchaeota archaeon ARS117	214	16496	2463	371.079	93.1174	2.80816	63.9149	marine_pelagic_biome
GCA_002686855	Candidatus Woesearchaeota archaeon ARS74	78	19109	1319	283.373	89.0555	1.20078	33.0931	marine_pelagic_biome
GCA_002687255	Candidatus Pacearchaeota archaeon ARS50	54	17795	1052	225.465	90.185	0.752457	46.4359	Northwest_Arabian_Sea_Upwelling
GCA_002687275	Candidatus Woesearchaeota archaeon ARS49	55	27688	1338	255.104	94.1594	1.03712	49.6663	-
GCA_002687735	Candidatus Diapherotrites archaeon	18	49485	630	270.779	92.729	0.526335	35.3367	marine_pelagic_biome
GCA_002687775	Nanoarchaeota archaeon	20	50711	642	248.452	92.6886	0.492348	36.296	marine_pelagic_biome
GCA_002687795	Candidatus Woesearchaeota archaeon ARS1419	39	28579	1007	280.873	91.6864	0.882584	38.2643	marine_pelagic_biome
GCA_002687825	Nanoarchaeota archaeon ARS1403	25	42124	1002	242.652	94.0763	0.739422	30.5341	marine_pelagic_biome
GCA_002687975	Candidatus Pacearchaeota archaeon ARS1318	23	43369	673	249.449	90.4046	0.531284	34.9811	marine_pelagic_biome
GCA_002688015	Candidatus Pacearchaeota archaeon ARS1309	18	50771	726	251.602	92.5704	0.564547	34.4313	marine_pelagic_biome
GCA_002688035	Candidatus Diapherotrites archaeon	12	90796	809	284.936	92.8022	0.710654	41.281	marine_pelagic_biome
GCA_002688095	Nanoarchaeota archaeon ARS1286	15	54460	759	244.253	91.8182	0.577662	32.0128	marine_pelagic_biome
GCA_002688165	Candidatus Pacearchaeota archaeon ARS1285	39	16601	767	252.975	92.1249	0.602584	30.5599	marine_pelagic_biome
GCA_002688315	Candidatus Woesearchaeota archaeon ARS1199	15	95926	1050	267.027	92.1817	0.870203	36.7734	marine_pelagic_biome
GCA_002688335	Candidatus Pacearchaeota archaeon ARS1180	80	15076	1396	222.991	89.4772	0.995365	32.9667	marine_pelagic_biome
GCA_002688395	Nanoarchaeota archaeon ARS1172	46	17954	826	240.402	94.4569	0.601459	29.2661	marine_pelagic_biome
GCA_002688415	Candidatus Pacearchaeota archaeon ARS1160	39	30380	1011	245.541	92.6688	0.766414	36.7177	marine_pelagic_biome
GCA_002688755	Candidatus Pacearchaeota archaeon ARS109	38	21389	849	231.006	93.0331	0.603135	27.1387	marine_pelagic_biome
GCA_002688775	Candidatus Woesearchaeota archaeon	19	70415	1142	274.388	90.6003	0.989516	35.7003	Northwest_Arabian_Sea_Upwelling
GCA_002688875	Candidatus Pacearchaeota archaeon ARS103	66	21710	1566	237.053	92.1391	1.1527	34.437	marine_pelagic_biome
GCA_002689985	Candidatus Pacearchaeota archaeon ARS1126	30	17146	572	233.93	92.5328	0.413721	26.3643	marine_pelagic_biome
GCA_002690055	Candidatus Woesearchaeota archaeon ARS1041	45	11666	614	255.783	90.9044	0.494285	33.6382	marine_pelagic_biome
GCA_002725495	Candidatus Woesearchaeota archaeon	57	12352	803	251.948	95.4862	0.606187	30.1762	marine_pelagic_biome
GCA_002730625	Candidatus Woesearchaeota archaeon	72	12245	949	276.497	91.0684	0.824348	33.2678	marine_pelagic_biome
GCA_002731115	Candidatus Pacearchaeota archaeon	15	49990	561	263.806	91.6181	0.462154	28.4542	marine_pelagic_biome
GCA_002762655	Candidatus Altiarchaeum sp. CG12_big_fil_rev_8_21_14_0_65_33_22	203	7054	1259	278.971	81.2315	1.23704	32.4744	groundwater
GCA_002762665	Candidatus Huberarchaeum crystalense	39	20096	479	283.336	85.0333	0.456635	31.0962	groundwater
GCA_002762695	Candidatus Woesearchaeota archaeon CG11_big_fil_rev_8_21_14_0_20_57_5	489	2827	1534	233.839	89.1261	1.15149	56.2347	groundwater
GCA_002762705	Candidatus Woesearchaeota archaeon CG11_big_fil_rev_8_21_14_0_20_43_8	143	14161	1849	302.633	91.1937	1.75554	42.453	-
GCA_002762735	Candidatus Pacearchaeota archaeon CG11_big_fil_rev_8_21_14_0_20_30_13	59	16348	841	228.259	90.7948	0.604901	29.9266	groundwater
GCA_002762745	Candidatus Woesearchaeota archaeon CG10_big_fil_rev_8_21_14_0_10_47_5	348	2379	1015	216.106	86.3762	0.726542	46.1112	groundwater
GCA_002762765	Candidatus Woesearchaeota archaeon CG10_big_fil_rev_8_21_14_0_10_45_5	245	2785	829	216.142	89.1706	0.574903	44.1288	groundwater
GCA_002762785	Candidatus Woesearchaeota archaeon CG10_big_fil_rev_8_21_14_0_10_45_16	6	256322	1300	276.733	91.5768	1.12393	44.8096	groundwater
GCA_002762795	Candidatus Woesearchaeota archaeon CG10_big_fil_rev_8_21_14_0_10_37_12	19	108648	1518	264.385	89.0833	1.28895	36.8019	groundwater
GCA_002762835	Candidatus Woesearchaeota archaeon CG10_big_fil_rev_8_21_14_0_10_34_12	39	28260	709	242.363	87.7442	0.560292	33.8323	groundwater
GCA_002762845	Candidatus Woesearchaeota archaeon CG10_big_fil_rev_8_21_14_0_10_36_11	82	14580	934	279.229	91.0471	0.819526	35.9157	groundwater
GCA_002762855	Candidatus Woesearchaeota archaeon CG10_big_fil_rev_8_21_14_0_10_34_8	227	7697	1584	248.254	90.1436	1.24807	33.15	groundwater
GCA_002762865	Candidatus Woesearchaeota archaeon CG10_big_fil_rev_8_21_14_0_10_33_12	53	27234	1239	255.94	90.3864	1.00376	33.1969	groundwater
GCA_002762915	Candidatus Woesearchaeota archaeon CG10_big_fil_rev_8_21_14_0_10_32_9	66	14505	906	259.681	91.21	0.737985	31.6389	groundwater
GCA_002762925	Candidatus Woesearchaeota archaeon CG10_big_fil_rev_8_21_14_0_10_30_7	84	10864	1016	253.07	91.0315	0.808098	29.8969	groundwater
GCA_002762955	Candidatus Micrarchaeota archaeon CG11_big_fil_rev_8_21_14_0_20_47_5	337	3045	1172	231.428	91.6399	0.846797	46.6837	groundwater
GCA_002762975	Candidatus Diapherotrites archaeon CG11_big_fil_rev_8_21_14_0_20_37_9	87	14727	1281	268.915	91.3822	1.07851	37.1933	groundwater
GCA_002762985	Candidatus Woesearchaeota archaeon CG10_big_fil_rev_8_21_14_0_10_44_13	36	64450	1568	286.193	88.8539	1.44494	44.3945	groundwater
GCA_002763025	Candidatus Woesearchaeota archaeon CG10_big_fil_rev_8_21_14_0_10_32_24	84	10021	880	255.599	86.9792	0.739857	32.0262	hot spring
GCA_002763035	Candidatus Pacearchaeota archaeon CG10_big_fil_rev_8_21_14_0_10_35_13	182	7347	1095	229.346	88.5545	0.811365	34.597	groundwater
GCA_002763075	Candidatus Pacearchaeota archaeon CG10_big_fil_rev_8_21_14_0_10_34_76	21	73396	1125	247.486	91.3856	0.87166	34.4326	groundwater
GCA_002763085	Candidatus Pacearchaeota archaeon CG10_big_fil_rev_8_21_14_0_10_32_14	112	14280	1464	225.76	85.9085	1.10071	32.2373	groundwater
GCA_002763105	Candidatus Pacearchaeota archaeon CG10_big_fil_rev_8_21_14_0_10_31_9	142	9949	1140	219.751	89.5141	0.800692	31.2392	groundwater
GCA_002763115	Candidatus Pacearchaeota archaeon CG10_big_fil_rev_8_21_14_0_10_31_59	16	65311	749	256.725	90.7501	0.606212	31.1964	groundwater
GCA_002763155	Candidatus Pacearchaeota archaeon CG10_big_fil_rev_8_21_14_0_10_30_48	56	12967	861	223.119	88.5758	0.620504	30.1883	groundwater
GCA_002763165	Candidatus Pacearchaeota archaeon CG10_big_fil_rev_8_21_14_0_10_31_24	65	21569	1199	233.892	85.982	0.933145	31.2732	groundwater
GCA_002763205	Candidatus Micrarchaeota archaeon CG10_big_fil_rev_8_21_14_0_10_60_32	52	20771	840	260.533	92.1875	0.679191	59.81	groundwater
GCA_002763225	Candidatus Diapherotrites archaeon CG10_big_fil_rev_8_21_14_0_10_31_34	65	23365	1173	269.471	90.7475	0.996543	30.8064	groundwater
GCA_002763255	Candidatus Micrarchaeota archaeon CG09_land_8_20_14_0_10_60_16	66	16482	914	263.607	92.5993	0.744418	59.6324	groundwater
GCA_002763275	Candidatus Micrarchaeota archaeon CG09_land_8_20_14_0_10_55_25	57	15655	783	259.645	92.5901	0.628201	54.4886	groundwater
GCA_002763285	Candidatus Pacearchaeota archaeon CG09_land_8_20_14_0_10_30_9	152	4781	847	208.337	90.8135	0.555929	29.7466	groundwater
GCA_002763335	Candidatus Woesearchaeota archaeon CG08_land_8_20_14_0_20_47_9	231	7398	1319	264.972	86.1757	1.16033	46.5772	groundwater
GCA_002763345	Candidatus Micrarchaeota archaeon CG08_land_8_20_14_0_20_59_11	84	10150	920	264.787	92.624	0.752458	58.6607	groundwater
GCA_002778425	Candidatus Micrarchaeota archaeon CG10_big_fil_rev_8_21_14_0_10_59_7	190	5178	1082	241.054	93.0802	0.80169	57.9086	groundwater
GCA_002778455	Candidatus Micrarchaeota archaeon CG10_big_fil_rev_8_21_14_0_10_45_29	20	75068	1187	291.139	90.4424	1.0932	45.1259	groundwater
GCA_002778895	Candidatus Diapherotrites archaeon CG09_land_8_20_14_0_10_32_12	110	5098	653	247.09	90.5472	0.509818	31.7736	groundwater
GCA_002778915	Candidatus Micrarchaeota archaeon CG08_land_8_20_14_0_20_49_17	107	11399	1100	280.04	88.0103	1.00138	49.2053	groundwater
GCA_002779065	Candidatus Diapherotrites archaeon CG08_land_8_20_14_0_20_34_12	60	18825	1070	263.347	89.8638	0.897116	34.2539	groundwater
GCA_002779075	Candidatus Diapherotrites archaeon CG08_land_8_20_14_0_20_30_16	55	19212	834	271.525	90.8672	0.713001	29.6722	groundwater
GCA_002779235	Candidatus Woesearchaeota archaeon CG07_land_8_20_14_0_80_44_23	84	12393	1008	271.976	89.0952	0.880356	44.2328	groundwater
GCA_002779685	Candidatus Micrarchaeota archaeon CG06_land_8_20_14_3_00_50_6	352	3348	1215	232.525	88.0198	0.918305	49.196	groundwater
GCA_002780105	Candidatus Woesearchaeota archaeon CG06_land_8_20_14_3_00_33_13	83	11799	1027	253.461	90.8203	0.82001	32.9114	groundwater
GCA_002780285	Candidatus Pacearchaeota archaeon CG06_land_8_20_14_3_00_35_12	37	18866	699	245.601	90.9122	0.540264	35.2198	groundwater
GCA_002780595	Candidatus Huberarchaeum crystalense	65	13016	543	271.291	85.2039	0.494649	31.2158	groundwater
GCA_002780965	Candidatus Huberarchaeum crystalense	42	17598	478	273.973	85.2905	0.439295	31.1935	groundwater
GCA_002781145	Candidatus Aenigmarchaeota archaeon CG01_land_8_20_14_3_00_37_9	151	8143	1178	215.341	88.7631	0.817638	37.2702	groundwater
GCA_002781865	Candidatus Aenigmarchaeota archaeon CG15_BIG_FIL_POST_REV_8_21_14_020_37_27	85	13378	1131	224.732	89.4147	0.81328	37.0883	groundwater
GCA_002782805	Candidatus Aenigmarchaeota archaeon CG_4_8_14_3_um_filter_37_24	63	22017	1083	226.145	89.1893	0.785641	37.1908	groundwater
GCA_002783225	Candidatus Huberarchaeum crystalense	48	19885	500	258.278	85.6649	0.431296	31.1367	groundwater
GCA_002783785	Candidatus Huberarchaeum crystalense	64	14747	522	268.308	84.2915	0.475382	31.1782	groundwater
GCA_002783845	Candidatus Altiarchaeum sp. CG_4_8_14_3_um_filter_33_2054	100	11396	1008	268.517	80.6142	0.960598	32.3843	groundwater
GCA_002784265	Candidatus Aenigmarchaeota archaeon CG_4_10_14_3_um_filter_37_21	91	16424	1195	224.324	89.1836	0.859962	37.2623	groundwater
GCA_002784405	Candidatus Woesearchaeota archaeon CG_4_10_14_0_8_um_filter_47_5	384	2688	1142	232.423	86.1389	0.881591	46.8161	groundwater
GCA_002784645	Candidatus Pacearchaeota archaeon CG_4_10_14_0_8_um_filter_35_169	36	50662	1027	228.256	88.9703	0.753822	35.0032	groundwater
GCA_002785105	Candidatus Huberarchaeum crystalense	73	11980	532	267.831	84.7685	0.480905	31.3093	groundwater
GCA_002785255	Candidatus Micrarchaeota archaeon CG_4_10_14_0_8_um_filter_60_7	163	6571	982	235.425	91.83	0.720278	59.3372	groundwater
GCA_002785505	Candidatus Altiarchaeum sp. CG03_land_8_20_14_0_80_32_618	251	8320	1527	258.357	78.9589	1.42948	32.3394	groundwater
GCA_002785565	Candidatus Micrarchaeota archaeon CG10_big_fil_rev_8_21_14_0_10_54_18	84	15904	871	260.891	91.9438	0.707092	54.3619	groundwater
GCA_002788575	Candidatus Pacearchaeota archaeon CG_4_9_14_0_2_um_filter_30_8	62	7113	609	206.908	90.1576	0.399865	29.2545	groundwater
GCA_002788615	Candidatus Pacearchaeota archaeon CG_4_9_14_0_2_um_filter_39_13	44	28822	982	242.254	92.2747	0.737599	38.8742	groundwater
GCA_002789105	Candidatus Altiarchaeum sp. CG_4_9_14_0_8_um_filter_32_206	170	8460	1034	260.577	78.694	0.979573	32.1266	groundwater
GCA_002789275	Candidatus Huberarchaeum crystalense	74	11530	523	271.401	85.1965	0.476665	31.1652	groundwater
GCA_002789435	Candidatus Pacearchaeota archaeon CG_4_9_14_0_8_um_filter_35_24	33	42419	1001	230.79	89.017	0.742506	35.1186	groundwater
GCA_002789635	Candidatus Aenigmarchaeota archaeon CG_4_9_14_3_um_filter_37_18	50	23079	1171	226.727	89.3903	0.563631	33.8544	groundwater
GCA_002790315	Candidatus Huberarchaeum crystalense	42	19638	482	265.707	84.7604	0.432294	31.3865	groundwater
GCA_002790875	Candidatus Pacearchaeota archaeon CG_4_9_14_3_um_filter_30_11	55	17470	798	233.9	90.9242	0.587319	29.9572	groundwater
GCA_002790895	Candidatus Pacearchaeota archaeon CG_4_9_14_3_um_filter_31_7	43	11872	574	240.692	90.4569	0.436971	31.0111	groundwater
GCA_002791855	Candidatus Aenigmarchaeota archaeon CG_4_10_14_0_8_um_filter_37_24	95	14784	1149	222.182	88.9198	0.821394	37.194	groundwater
GCA_002792055	Candidatus Woesearchaeota archaeon CG_4_10_14_0_2_um_filter_33_10	122	8405	1162	251.781	90.9496	0.920341	33.0437	groundwater
GCA_002792075	Candidatus Woesearchaeota archaeon CG_4_10_14_0_2_um_filter_57_5	509	2675	1512	239.289	89.6285	1.15491	56.7181	groundwater
GCA_002792115	Candidatus Woesearchaeota archaeon CG_4_10_14_0_2_um_filter_33_13	57	37563	1468	275.816	91.3405	1.26825	33.2069	groundwater
GCA_002792635	Candidatus Pacearchaeota archaeon CG_4_10_14_0_2_um_filter_35_33	27	50647	1002	230.42	89.1592	0.740872	35.0852	groundwater
GCA_002792655	Candidatus Pacearchaeota archaeon CG_4_10_14_0_2_um_filter_31_10	29	34280	722	252.49	90.4355	0.576719	31.1448	groundwater
GCA_002792675	Candidatus Pacearchaeota archaeon CG_4_10_14_0_2_um_filter_30_11	38	18355	652	232.951	90.8006	0.478569	29.8871	groundwater
GCA_002792685	Candidatus Pacearchaeota archaeon CG_4_10_14_0_2_um_filter_05_32_18	123	8831	1017	223.568	89.4042	0.727603	31.5502	groundwater
GCA_002792915	Candidatus Micrarchaeota archaeon CG_4_10_14_0_2_um_filter_60_11	66	13795	892	262.486	92.3859	0.725082	59.6867	groundwater
GCA_002792935	Candidatus Micrarchaeota archaeon CG_4_10_14_0_2_um_filter_55_9	77	10403	845	254.06	92.2132	0.666073	54.4929	groundwater
GCA_002792955	Candidatus Micrarchaeota archaeon CG_4_10_14_0_2_um_filter_49_7	398	4363	1488	256.045	87.8791	1.24038	48.9273	groundwater
GCA_002793375	Candidatus Diapherotrites archaeon CG_4_10_14_0_2_um_filter_31_5	269	1887	753	190.924	90.1903	0.456056	30.6059	groundwater
GCA_002794135	Candidatus Woesearchaeota archaeon CG08_land_8_20_14_0_20_43_7	239	7984	1781	279.725	91.2575	1.56188	42.5124	-
GCA_002794155	Candidatus Pacearchaeota archaeon CG10_big_fil_rev_8_21_14_0_10_35_219	21	47829	975	228.94	88.9105	0.718283	35.1304	groundwater
GCA_002794175	Candidatus Pacearchaeota archaeon CG10_big_fil_rev_8_21_14_0_10_34_12	50	23079	784	227.573	90.5655	0.563631	33.8544	groundwater
GCA_002794195	Candidatus Pacearchaeota archaeon CG10_big_fil_rev_8_21_14_0_10_32_42	44	27656	972	230.545	89.4827	0.716481	31.7363	groundwater
GCA_002841095	Candidatus Altiarchaeales archaeon HGW-Altiarchaeales-2	520	3604	2044	214.527	85.4801	1.46764	32.6959	groundwater
GCA_002841105	Candidatus Altiarchaeales archaeon HGW-Altiarchaeales-1	358	9550	2296	248.661	85.0864	1.91973	32.9656	groundwater
GCA_002842715	Candidatus Altiarchaeales archaeon HGW-Altiarchaeales-3	216	3686	661	294.469	85.0086	0.655087	34.6352	groundwater
GCA_002867475	Candidatus Woesearchaeota archaeon	84	31020	1749	293.638	92.1583	1.59437	31.0042	enrichment_from_estuary_sediment
GCA_003086415	Candidatus Nanobsidianus stetteri	25	35495	560	264.696	88.9679	0.476677	26.6398	hot spring
GCA_003086475	Candidatus Nanobsidianus stetteri	47	19169	656	254.546	91.2114	0.523771	24.1323	hot spring
GCA_003202545	Candidatus Parvarchaeota archaeon	51	6541	427	244.974	92.8663	0.322264	30.2855	hydrothermal_plume_from_the_Eastern_Lau_Spreading_Center
GCA_003229945	Candidatus Pacearchaeota archaeon	166	3765	840	218.846	88.0303	0.597459	30.7915	marine_hydrothermal_vent_chimney_sediment
GCA_003344645	Nanoarchaeota archaeon NZ13-N	52	14031	648	258.799	94.5089	0.507676	32.6261	hot spring
GCA_003550625	Candidatus Aenigmarchaeota archaeon	105	8485	798	277.619	91.8471	0.690094	44.834	hypersaline lake
GCA_003551125	Candidatus Diapherotrites archaeon	59	8388	511	237.52	90.412	0.384076	34.3746	hypersaline lake
GCA_003553585	Candidatus Aenigmarchaeota archaeon	34	47269	804	249.895	91.4361	0.628663	46.1216	hypersaline lake
GCA_003553825	Candidatus Diapherotrites archaeon	59	10828	594	235.071	88.4028	0.451898	38.4352	hypersaline lake
GCA_003553905	Candidatus Aenigmarchaeota archaeon	36	38976	823	258.482	90.8682	0.669792	41.5444	hypersaline lake
GCA_003554045	Candidatus Aenigmarchaeota archaeon	89	27001	1104	272.194	90.5824	0.949128	44.5453	hypersaline lake
GCA_003554235	Candidatus Aenigmarchaeota archaeon	91	7947	735	235.166	92.496	0.534638	43.8186	hypersaline lake
GCA_003554465	Candidatus Pacearchaeota archaeon	152	6284	1016	247.186	87.5297	0.820888	38.02	hypersaline lake
GCA_003554845	Candidatus Aenigmarchaeota archaeon	20	56657	742	262.827	92.4075	0.603794	43.3994	hypersaline lake
GCA_003555225	Candidatus Woesearchaeota archaeon	261	5717	1543	255.825	86.2643	1.30918	35.9008	hypersaline lake
GCA_003555465	Candidatus Aenigmarchaeota archaeon	62	17168	761	256.254	92.5681	0.602718	46.0144	hypersaline lake
GCA_003556695	Candidatus Diapherotrites archaeon CSSed10_505	231	4973	1342	241.389	89.2758	1.03814	37.6907	hypersaline lake
GCA_003557155	Candidatus Parvarchaeota archaeon CSSed10_416R3	75	13537	860	226.472	91.8208	0.606867	27.923	hypersaline lake
GCA_003557205	Candidatus Woesearchaeota archaeon	116	9191	1101	238.282	91.9571	0.816236	40.8922	hypersaline lake
GCA_003558235	Candidatus Diapherotrites archaeon CSSed10_269	99	17299	910	271.779	89.4651	0.790907	45.1808	hypersaline lake
GCA_003558875	Candidatus Woesearchaeota archaeon	163	4659	896	245.684	90.5305	0.695683	37.8049	hypersaline lake
GCA_003559395	Candidatus Diapherotrites archaeon	115	11511	980	278.713	89.6902	0.871284	32.3523	hypersaline lake
GCA_003560545	Candidatus Woesearchaeota archaeon	113	10535	1111	253.338	92.2455	0.872951	43.2614	hypersaline lake
GCA_003561825	Candidatus Woesearchaeota archaeon	226	5163	1345	245.059	89.3645	1.05523	41.9946	hypersaline lake
GCA_003562145	Candidatus Woesearchaeota archaeon	123	5999	821	246.983	92.7627	0.625401	42.885	hypersaline lake
GCA_003563585	Candidatus Parvarchaeota archaeon CSSed11_243R1	112	5369	720	228.262	91.85	0.511929	30.519	hypersaline lake
GCA_003564875	Candidatus Pacearchaeota archaeon	111	4877	597	263.072	91.1331	0.493053	33.2317	hypersaline lake
GCA_003564925	Candidatus Woesearchaeota archaeon	119	9211	1072	251.754	91.6545	0.842439	31.9855	hypersaline lake
GCA_003568775	Candidatus Nanoclepta minutus	9	111948	661	271.487	93.524	0.54897	32.1942	hot spring
GCA_003599055	Candidatus Woesearchaeota archaeon	26	66701	1323	267.967	92.2374	1.09965	51.5212	groundwater
GCA_003599145	Candidatus Woesearchaeota archaeon	6	421023	1483	274.196	93.348	1.24629	37.9243	groundwater
GCA_003648985	Candidatus Woesearchaeota archaeon	59	15782	705	247.159	92.7953	0.53723	36.9366	deep-sea_hydrothermal_vent_sediments
GCA_003649025	Candidatus Woesearchaeota archaeon	188	5610	1240	234.756	92.0392	0.90487	39.8324	deep-sea_hydrothermal_vent_sediments_
GCA_003649035	Candidatus Woesearchaeota archaeon	187	6749	1316	250.752	91.3552	1.03345	34.7579	deep-sea_hydrothermal_vent_sediments_from_dive_4571_4_depth_0-3_cm
GCA_003649055	Candidatus Woesearchaeota archaeon	211	6161	1343	247.506	87.6879	1.08454	39.1503	deep-sea_hydrothermal_vent_sediments_from_dive_4571_4_depth_0-3_cm
GCA_003650545	Candidatus Woesearchaeota archaeon	133	27626	1643	291.098	87.6116	1.56184	36.2266	deep-sea_hydrothermal_vent_sediments_from_dive_4569_2_depth_12-15_cm
GCA_003650575	Candidatus Woesearchaeota archaeon	363	3537	1646	236.917	92.8257	1.20193	38.6003	deep-sea_hydrothermal_vent_sediments
GCA_003650585	Candidatus Woesearchaeota archaeon	143	9144	1134	289.325	95.3399	0.984567	43.8084	deep-sea_hydrothermal_vent_sediments
GCA_003660825	Candidatus Pacearchaeota archaeon	173	10638	2106	265.875	92.7632	1.72696	28.7837	deep-sea_hydrothermal_vent_sediments
GCA_003660845	Candidatus Pacearchaeota archaeon	299	5376	2010	255.586	92.2787	1.59277	30.7297	deep-sea_hydrothermal_vent_sediments_from_dive_4569_2_depth_12-15_cm
GCA_003660885	Nanoarchaeota archaeon	226	3968	1148	238.866	89.9139	0.87255	40.6106	hot spring
GCA_003660925	Nanoarchaeota archaeon	77	11103	826	258.306	95.2564	0.640829	48.8947	deep-sea_hydrothermal_vent_sediments_from_dive_4569_2_depth_21-24_cm
GCA_003660945	Nanoarchaeota archaeon	102	9309	898	230.498	92.4443	0.640596	38.8792	hot spring
GCA_003660965	Candidatus Micrarchaeota archaeon	138	6974	990	256.424	93.6996	0.775136	47.6339	deep-sea_hydrothermal_vent_sediments_from_dive_4569_2_depth_12-15_cm
GCA_003660975	Candidatus Micrarchaeota archaeon	130	46108	1420	287.443	91.8007	1.27208	43.4847	deep-sea_hydrothermal_vent_sediments_from_dive_4569_2_depth_21-24_cm
GCA_003661665	Candidatus Diapherotrites archaeon	141	3693	686	229.885	91.6843	0.492108	40.0659	deep-sea_hydrothermal_vent_sediments
GCA_003661685	Candidatus Diapherotrites archaeon	131	3973	678	243.153	94.9993	0.49649	38.4345	deep-sea_hydrothermal_vent_sediments_from_dive
GCA_003663045	Candidatus Altiarchaeales archaeon	162	9246	1272	281.473	91.6628	1.11751	39.1749	deep-sea_hydrothermal_vent_sediments_from_dive_4569_2_depth_12-16_cm
GCA_003663075	Candidatus Altiarchaeales archaeon	76	9522	816	256.422	91.6766	0.652991	42.9621	deep-sea_hydrothermal_vent_sediments_from_dive_4569_2_depth_21-25_cm
GCA_003663105	Candidatus Altiarchaeales archaeon	211	3640	985	253.195	92.8743	0.768275	39.3134	deep-sea_hydrothermal_vent_sediments
GCA_003663115	Candidatus Altiarchaeales archaeon	165	9223	1359	267.774	91.4238	1.13881	43.5481	deep-sea_hydrothermal_vent_sediments_from_dive
GCA_003663125	Candidatus Altiarchaeales archaeon	135	11011	1350	281.25	93.4578	1.16234	38.3088	deep-sea_hydrothermal_vent_sediments_from_dive_4569_2_depth_12-17_cm
GCA_003663165	Candidatus Altiarchaeales archaeon	207	4350	1011	271.336	94.1633	0.833487	35.0332	deep-sea_hydrothermal_vent_sediments_from_dive_4569_2_depth_21-26_cm
GCA_003663175	Candidatus Altiarchaeales archaeon	95	14237	1056	275.544	93.098	0.894201	38.3156	deep-sea_hydrothermal_vent_sediments
GCA_003663205	Candidatus Altiarchaeales archaeon	109	5404	704	266.476	94.6678	0.566957	38.5381	marine_sediment
GCA_003663225	Candidatus Aenigmarchaeota archaeon	165	6402	1109	261.822	92.4923	0.898157	51.9216	marine_sediment
GCA_003663235	Candidatus Aenigmarchaeota archaeon	240	4313	1401	218.178	91.3292	0.95755	38.6635	hot spring
GCA_003663265	Candidatus Aenigmarchaeota archaeon	56	10573	700	245.914	89.8031	0.548418	39.2567	marine_sediment
GCA_003663285	Candidatus Aenigmarchaeota archaeon	410	3261	1793	237.995	90.7623	1.34513	39.1254	marine_sediment
GCA_003663295	Candidatus Aenigmarchaeota archaeon	76	11624	969	247.859	87.8374	0.782293	32.8993	marine_sediment_metagenome
GCA_003663325	Candidatus Aenigmarchaeota archaeon	28	39399	785	288.906	92.57	0.700933	37.437	marine_sediment
GCA_003663345	Candidatus Aenigmarchaeota archaeon	183	5633	1190	249.924	93.7742	0.907389	45.3813	hypersaline lake
GCA_003663355	Candidatus Aenigmarchaeota archaeon	76	11822	926	246.256	91.0103	0.71685	30.1343	marine_sediment
GCA_003663385	Candidatus Aenigmarchaeota archaeon	306	3013	1133	249.427	89.1442	0.906989	37.4587	marine_sediment
GCA_003663405	Candidatus Aenigmarchaeota archaeon	203	4901	1200	242.677	92.4016	0.901677	37.6889	marine_sediment
GCA_003663415	Candidatus Aenigmarchaeota archaeon	213	6542	1319	254.397	90.51	1.06067	38.8472	marine_sediment
GCA_003663445	Candidatus Aenigmarchaeota archaeon	111	5667	801	230.494	96.4036	0.547925	46.9014	hot spring
GCA_003663465	Candidatus Aenigmarchaeota archaeon	188	3902	922	251.365	92.7902	0.714588	38.9712	marine_sediment
GCA_003663475	Candidatus Aenigmarchaeota archaeon	116	8725	968	273.632	91.0611	0.832207	37.7044	marine_sediment
GCA_003693875	Candidatus Pacearchaeota archaeon J156	47	18090	570	279.198	92.5289	0.492075	38.6794	hot spring
GCA_003694055	Candidatus Pacearchaeota archaeon	270	5298	1162	239.411	83.8827	0.948855	46.2709	hot spring
GCA_003694385	Candidatus Woesearchaeota archaeon	130	8140	1005	269.922	91.467	0.848519	57.0262	hot spring
GCA_003694495	Candidatus Woesearchaeota archaeon	106	10480	977	270.612	94.0444	0.804322	36.224	hot spring
GCA_003694525	Candidatus Woesearchaeota archaeon	105	8025	857	256.008	93.3192	0.672644	43.781	hot spring
GCA_003694805	Candidatus Woesearchaeota archaeon	176	13004	1215	288.188	86.7744	1.15447	51.7523	hot spring
GCA_003695045	Candidatus Woesearchaeota archaeon	140	7660	1073	265.76	92.1709	0.885152	48.1954	hot spring
GCA_003695265	Candidatus Woesearchaeota archaeon	103	14333	1169	277.723	92.2498	1.00689	40.3308	hot spring
GCA_003695435	Candidatus Woesearchaeota archaeon	71	17581	1004	270.158	90.4575	0.857884	41.2342	hot spring
GCA_004195435	Candidatus Parvarchaeota archaeon	44	9888	531	240.97	91.9213	0.398256	30.1933	hydrothermal_plume
GCA_004285895	Nanoarchaeota archaeon M10-121	104	2359	333	236.943	96.003	0.235139	32.3526	marine_hydrothermal_vent_chimney
GCA_004285905	Nanoarchaeota archaeon Gua-46	122	3960	558	228.889	93.8867	0.389203	31.0233	marine_hydrothermal_vent
GCA_004299525	Nanoarchaeota archaeon	279	4711	1453	230.779	91.4784	1.04873	42.7082	groundwater
GCA_005222965	Candidatus Woesearchaeota archaeon B3_Woes	4	1000545	1107	283.363	92.1055	0.974377	30.1745	marine_sediment
GCA_007116295	Candidatus Woesearchaeota archaeon	59	10823	648	236.411	94.3193	0.464689	32.2648	hypersaline lake
GCA_007116315	Candidatus Woesearchaeota archaeon	124	7481	886	267.272	90.3421	0.749926	33.1646	hypersaline lake
GCA_007116645	Candidatus Woesearchaeota archaeon	84	13602	1123	249.508	93.3216	0.859018	44.8485	hypersaline lake
GCA_007116655	Candidatus Woesearchaeota archaeon	183	4736	1011	248.131	90.8428	0.790064	33.022	hypersaline lake
GCA_007116795	Candidatus Woesearchaeota archaeon	99	8336	854	236.772	93.981	0.615558	47.249	hypersaline lake
GCA_007117065	Candidatus Woesearchaeota archaeon	51	28799	1090	255.797	92.2204	0.865001	39.7849	hypersaline lake
GCA_007117145	Candidatus Woesearchaeota archaeon	95	7808	814	245.484	93.6488	0.610474	33.9862	hypersaline lake
GCA_007117405	Candidatus Woesearchaeota archaeon	94	5523	572	270.204	92.2956	0.479103	29.0647	hypersaline lake
GCA_007117475	Candidatus Woesearchaeota archaeon	170	4482	933	240.009	88.7776	0.721649	37.4567	hypersaline lake
GCA_007117735	Candidatus Woesearchaeota archaeon	50	23618	798	267.317	92.6919	0.658429	35.3965	hypersaline lake
GCA_007117755	Candidatus Woesearchaeota archaeon	95	11902	967	250.665	92.7343	0.747827	31.6869	hypersaline lake
GCA_007126015	Candidatus Woesearchaeota archaeon	85	4839	479	253.127	94.7164	0.366244	32.2471	hypersaline lake
GCA_007128245	Candidatus Woesearchaeota archaeon	111	9869	1149	251.033	93.5536	0.882088	47.2262	hypersaline lake
GCA_007130955	Candidatus Woesearchaeota archaeon	81	4294	486	240.097	94.0536	0.354951	30.7263	hypersaline lake
GCA_007131205	Candidatus Woesearchaeota archaeon	84	15600	1136	252.579	92.5277	0.887208	40.9898	hypersaline lake
GCA_007133845	Candidatus Woesearchaeota archaeon	76	7730	656	244.515	93.0113	0.493396	29.9442	hypersaline lake
GCA_009387755	Candidatus Micrarchaeum acidiphilum ARMAN-2	8	322920	1086	282.535	91.0677	0.96396	47.2677	acid mine drainage
GCA_009392915	Candidatus Forterrea multitransposorum CG_2015-17_Forterrea_25_41	1	839632	864	296.149	91.4233	0.800735	24.5952	groundwater
GCA_009617975	DPANN group archaeon LC1Nh	1	973463	1192	248.04	91.1172	0.928367	43.2383	-
GCA_009691355	Candidatus Woesearchaeota archaeon	56	14297	841	240.928	91.8598	0.631071	36.3264	Freshwater_biome
GCA_009694725	Candidatus Pacearchaeota archaeon	10	98439	759	251.52	90.0067	0.606822	42.2855	groundwater
GCA_009694755	Candidatus Pacearchaeota archaeon	28	22574	619	247.052	88.2187	0.495952	31.5624	groundwater
GCA_009903895	Nanoarchaeota archaeon	67	8941	633	251.561	92.4632	0.492719	23.9792	hot spring
GCA_009992265	Candidatus Pacearchaeota archaeon	20	106039	987	300.639	92.4273	0.91851	35.7041	deep-sea_hydrothermal_vent_sediments
GCA_009992305	Candidatus Pacearchaeota archaeon	46	36836	934	242.629	92.6617	0.699697	38.9858	groundwater
GCA_009992315	Candidatus Pacearchaeota archaeon	52	25491	868	292.652	92.2338	0.787957	34.0299	deep-sea_hydrothermal_vent_sediments
GCA_009992365	Candidatus Pacearchaeota archaeon	46	41978	971	229.393	89.3059	0.713578	35.3005	groundwater
GCA_009992385	Candidatus Pacearchaeota archaeon	71	9991	706	224.795	91.5132	0.496167	29.941	groundwater
GCA_009992485	Candidatus Aenigmarchaeota archaeon CG_2015-01t_38_6	311	1977	940	183.552	89.5229	0.55141	37.2468	groundwater
GCA_009992525	Candidatus Altiarchaeum hamiconexum	250	7398	1404	260.764	79.7074	1.31413	32.7657	groundwater
GCA_009992655	Candidatus Altiarchaeum hamiconexum	223	9132	1461	268.841	79.6112	1.41154	32.6386	groundwater
GCA_009993355	Candidatus Aenigmarchaeota archaeon CG_2015-19_37_25	69	23650	1161	225.623	89.1873	0.840298	37.1094	groundwater
GCA_009995015	Candidatus Aenigmarchaeota archaeon CG_2015-04_37_8	167	7511	1157	210.5	89.1602	0.781514	36.9947	groundwater
GCA_009995055	Candidatus Altiarchaeum hamiconexum	222	9064	1432	268.583	79.2213	1.389	32.585	groundwater
GCA_009995255	Candidatus Altiarchaeum hamiconexum	225	8506	1391	271.891	79.4532	1.36186	32.4572	groundwater
GCA_011039365	Candidatus Aenigmarchaeota archaeon	167	5072	817	270.63	94.3346	0.670577	37.7229	marine_sediment
GCA_011039595	Candidatus Aenigmarchaeota archaeon	112	2726	413	216.378	94.8881	0.269446	38.2455	hot spring
GCA_011039635	Candidatus Woesearchaeota archaeon	159	2581	497	243.074	92.9202	0.371969	39.6936	marine_hydrothermal_sediment
GCA_011039815	Candidatus Aenigmarchaeota archaeon HyVt-132	84	3883	463	218.11	95.1041	0.303794	50.2227	marine_hydrothermal_sediment
GCA_011040285	Candidatus Altiarchaeales archaeon	203	6223	1255	269.795	92.1027	1.05178	43.602	marine_hydrothermal_sediment
GCA_011040675	Candidatus Pacearchaeota archaeon	129	2654	431	242.831	94.6881	0.316233	33.7678	marine_hydrothermal_sediment
GCA_011040795	Candidatus Aenigmarchaeota archaeon SpSt-9	89	3332	448	226.275	94.404	0.307217	34.63	hot spring
GCA_011041355	Candidatus Pacearchaeota archaeon	216	4439	1417	200.279	90.0888	0.901271	31.7817	marine_hydrothermal_vent_chimney_sediment
GCA_011041525	Candidatus Altiarchaeales archaeon	310	3551	1282	245.799	93.5192	0.964025	35.9239	marine_hydrothermal_vent_chimney_sediment
GCA_011041635	Candidatus Aenigmarchaeota archaeon	130	3063	459	249.815	94.4468	0.347348	36.1624	hot spring
GCA_011041995	Candidatus Aenigmarchaeota archaeon	133	2718	469	236.597	95.0235	0.334097	41.9418	hot spring
GCA_011042275	Candidatus Altiarchaeales archaeon	153	5647	946	257.242	92.545	0.752318	39.1127	marine hydrothermal sediment
GCA_011044085	Candidatus Altiarchaeales archaeon	121	9396	1095	265.525	93.5105	0.889571	38.042	marine hydrothermal sediment
GCA_011045925	Candidatus Woesearchaeota archaeon	99	12460	1008	285.747	91.6915	0.898741	41.8653	hot spring
GCA_011046195	Candidatus Woesearchaeota archaeon	95	5316	616	242.235	93.1502	0.458306	40.0775	hot spring
GCA_011046515	Candidatus Nanopusillus sp.	25	18021	396	257.838	93.3676	0.312873	24.4176	hot spring
GCA_011047985	Candidatus Aenigmarchaeota archaeon SpSt-28	113	9878	1005	240.885	91.8097	0.754411	34.2844	hot spring
GCA_011049525	Candidatus Pacearchaeota archaeon	97	5481	614	230.989	93.2283	0.435244	34.5536	marine_sediment_metagenome
GCA_011049915	Candidatus Pacearchaeota archaeon	30	36478	687	227.253	93.1825	0.479351	35.6123	hot spring
GCA_011050875	Candidatus Pacearchaeota archaeon	116	17040	1676	207.803	89.931	1.108	31.6659	marine_hydrothermal_vent_chimney_sediment
GCA_011054725	Candidatus Aenigmarchaeota archaeon SpSt-29	71	5515	531	239.52	93.2749	0.390115	34.6123	hot spring
GCA_011056535	Candidatus Aenigmarchaeota archaeon SpSt-126	139	11486	1505	243.678	91.2477	1.14988	31.7477	hot spring
GCA_011058385	Candidatus Aenigmarchaeota archaeon SpSt-17	92	3080	397	227.199	94.6725	0.27258	46.2167	hot spring
GCA_011329125	Candidatus Woesearchaeota archaeon	124	9023	989	244.476	82.7665	0.835794	31.0674	hot spring
GCA_011331665	Candidatus Nanopusillus sp.	54	13976	637	243.815	92.8501	0.478562	26.4069	hot spring
GCA_011331795	Candidatus Woesearchaeota archaeon	28	63978	1185	261.723	90.7026	0.978278	57.3616	hot spring
GCA_011332685	Candidatus Aenigmarchaeota archaeon SpSt-994	87	2559	329	210.602	93.8739	0.211171	35.6448	hot spring
GCA_011332735	Candidatus Micrarchaeota archaeon	87	11157	719	283.104	87.687	0.664143	36.1056	hot spring
GCA_011333035	Candidatus Aenigmarchaeota archaeon SpSt-9-2	12	65833	710	259.093	92.8007	0.567132	29.6147	hot spring
GCA_011333145	Candidatus Aenigmarchaeota archaeon SpSt-892	104	5126	589	219.959	93.2905	0.397321	32.1952	hot spring
GCA_011333755	Candidatus Woesearchaeota archaeon	94	9787	748	272.55	92.587	0.629968	28.5218	hot spring
GCA_011333955	Candidatus Woesearchaeota archaeon SpSt-811	67	9256	586	240.48	92.3892	0.436391	36.6036	hot spring
GCA_011333975	Candidatus Pacearchaeota archaeon	13	63625	541	282.072	88.0323	0.495949	27.7613	hot spring
GCA_011334345	Candidatus Aenigmarchaeota archaeon SpSt-974	71	4774	405	221.365	91.6269	0.279939	37.382	hot spring
GCA_011334385	Candidatus Aenigmarchaeota archaeon SpSt-971	86	6279	597	241.275	93.4409	0.441032	34.1139	hot spring
GCA_011334515	Candidatus Micrarchaeota archaeon	30	31028	687	292.691	93.3561	0.616234	29.6612	hot spring
GCA_011335015	Candidatus Micrarchaeota archaeon	32	57341	1132	277.051	94.6897	0.9476	44.6149	hot spring
GCA_011335085	Candidatus Aenigmarchaeota archaeon SpSt-734	20	32735	501	239.084	90.8763	0.377102	33.1693	hot spring
GCA_011338055	Candidatus Pacearchaeota archaeon	52	4346	272	252.276	92.3241	0.212643	35.8722	hot spring
GCA_011358145	Candidatus Aenigmarchaeota archaeon SpSt-947	103	2315	336	219.676	94.2942	0.223953	37.8624	hot spring
GCA_011358205	Candidatus Micrarchaeum sp.	118	2803	439	223.838	89.0275	0.315788	45.2768	acid mine drainage
GCA_011358215	Candidatus Micrarchaeum sp. SpSt-946	90	3390	393	229.822	92.7469	0.278616	38.6377	hot spring
GCA_011358245	Candidatus Aenigmarchaeota archaeon SpSt-942	180	1949	543	206.352	92.1019	0.348065	32.6175	-
GCA_011358415	Candidatus Micrarchaeota archaeon	71	20203	903	255.364	88.1579	0.748356	37.3991	hot spring
GCA_011358475	Candidatus Micrarchaeota archaeon	140	7984	946	265.261	91.8757	0.781422	41.691	hot spring
GCA_011358535	Candidatus Micrarchaeota archaeon	135	9390	959	283.557	93.0921	0.835732	42.1266	hot spring
GCA_011358645	Candidatus Micrarchaeota archaeon	130	9746	1070	275.894	92.8967	0.909172	46.4951	hot spring
GCA_011362225	Candidatus Aenigmarchaeota archaeon SpSt-696	46	5809	317	240.839	94.575	0.230957	31.7451	hot spring
GCA_011362785	Candidatus Woesearchaeota archaeon	272	3379	1098	223.274	87.0167	0.806046	45.4145	hot spring
GCA_011362825	Candidatus Pacearchaeota archaeon	80	5290	514	235.138	90.1818	0.383432	36.9101	hot spring
GCA_011362975	Candidatus Micrarchaeota archaeon	20	72898	975	299.263	94.1403	0.886753	43.7665	hot spring
GCA_011363135	Candidatus Aenigmarchaeota archaeon SpSt-734	105	5382	588	228.299	92.7153	0.41424	36.7988	hot spring
GCA_011364315	Candidatus Aenigmarchaeota archaeon SpSt-639	78	4057	410	233.727	93.5294	0.293134	32.5432	hot spring
GCA_011364745	Candidatus Aenigmarchaeota archaeon SpSt-599	15	69222	700	293	94.8761	0.618486	40.7033	hot spring
GCA_011366455	Candidatus Aenigmarchaeota archaeon SpSt-67	35	11326	308	256.328	90.9366	0.248387	29.2521	hot spring
GCA_011366705	Candidatus Aenigmarchaeota archaeon SpSt-650	11	150855	694	293.316	94.827	0.614163	40.7076	hot spring
GCA_011368255	Candidatus Woesearchaeota archaeon	64	34526	1485	282.704	88.7573	1.35324	44.606	hot spring
GCA_011371765	Candidatus Pacearchaeota archaeon	40	18092	584	268.567	89.1378	0.503413	37.4505	hot spring
GCA_011372335	Candidatus Woesearchaeota archaeon HyVt-71	177	5246	886	258.575	87.7246	0.747169	39.2913	marine_hydrothermal_sediment
GCA_011373045	Candidatus Aenigmarchaeota archaeon SpSt-1120	52	15022	686	253.51	93.5613	0.531796	46.2312	hot spring
GCA_011373055	Candidatus Nanopusillus sp.	123	2954	460	225.543	93.4584	0.317608	30.3292	hot spring
GCA_011373245	Candidatus Micrarchaeota archaeon	86	4211	439	248.314	92.6223	0.336722	32.0829	hot spring
GCA_011373725	Candidatus Aenigmarchaeota archaeon SpSt-105	121	6030	501	273.054	93.3716	0.419172	34.8237	hot spring
GCA_011374165	Candidatus Woesearchaeota archaeon	142	4809	750	246.239	91.7766	0.575714	45.486	hot spring
GCA_011374235	Candidatus Woesearchaeota archaeon	96	2589	325	229.52	91.5552	0.2331	38.5475	hot spring
GCA_011374275	Candidatus Woesearchaeota archaeon	116	4127	503	264.278	93.6814	0.405973	34.1036	marine_hydrothermal_sediment
GCA_011380095	Candidatus Altiarchaeales archaeon	123	10033	1165	273.273	93.7113	0.971968	49.883	hot spring
GCA_011380495	Candidatus Micrarchaeota archaeon	51	24174	663	272.854	95.5112	0.541889	34.4025	hot spring
GCA_011388965	Candidatus Aenigmarchaeota archaeon SpSt-969	162	4141	710	230.322	77.5043	0.603657	40.8297	hot spring
GCA_011389055	Candidatus Micrarchaeota archaeon	139	6131	821	252.815	91.6721	0.647783	45.0796	hot spring
GCA_011389265	Candidatus Aenigmarchaeota archaeon SpSt-798	105	5474	615	270.824	94.8616	0.502336	33.7356	hot spring
GCA_011772255	Candidatus Aenigmarchaeota archaeon	58	48980	958	266.913	91.9432	0.795678	46.0351	marine_pelagic_biome
GCA_011772535	Candidatus Aenigmarchaeota archaeon	88	30707	1147	239.552	90.7989	0.865772	31.4911	marine_biome
GCA_011772645	Candidatus Aenigmarchaeota archaeon	47	53107	891	267.497	92.2698	0.739024	45.975	marine_pelagic_biome
GCA_011772995	Candidatus Aenigmarchaeota archaeon	204	35980	1473	240.265	89.7957	1.12761	45.2398	marine_pelagic_biome
GCA_011773475	Candidatus Aenigmarchaeota archaeon	94	33031	1322	233.02	91.5837	0.962337	30.9266	marine_biome
GCA_011773905	Candidatus Aenigmarchaeota archaeon	120	43266	1260	255.929	91.8673	1.00427	46.2289	marine_pelagic_biome
GCA_012030815	Nanoarchaeota archaeon SL_Arch_1	178	6223	1814	163.99	84.525	1.00691	33.4468	sea_beach
GCA_012798335	Candidatus Woesearchaeota archaeon	68	13446	716	252.553	88.9624	0.581541	26.181	anaerobic digester
GCA_012799645	Candidatus Diapherotrites archaeon	34	47458	751	292.205	84.5039	0.742971	30.0645	anaerobic digester
GCA_902529885	uncultured Candidatus Woesearchaeota archaeon	23	45766	779	274.861	94.9183	0.645391	36.5604	marine_photic_zone
GCA_000380905	Nanoarchaeota archaeon SCGC AAA011-L22	81	27500	1557	227.719	91.5196	1.1084	31.9422	-
GCA_000387965	Candidatus Nanobsidianus stetteri	7	158566	651	280.779	92.3495	0.566281	24.3329	hot spring
GCA_000402255	Nanoarchaeota archaeon SCGC AAA011-J2	25	18127	394	229.421	90.5459	0.285616	32.1103	-
GCA_000402355	Candidatus Iainarchaeum andersonii SCGC AAA011-E11	43	36112	1206	273.396	90.0829	1.04717	47.3861	-
GCA_000402475	Nanoarchaeota archaeon SCGC AAA011-L15	17	13811	254	246.839	92.1649	0.194627	33.0251	-
GCA_000402515	Nanoarchaeota archaeon SCGC AAA011-G17	38	42021	1342	232.618	91.7059	0.973911	32.0985	-
GCA_000402735	Nanoarchaeota archaeon SCGC AAA011-K22	52	22693	793	220.676	90.9684	0.550375	32.0012	-
GCA_000405225	Nanoarchaeota archaeon SCGC AAA011-D5	13	135090	674	240.056	88.7313	0.521696	37.2672	-
GCA_000405245	Candidatus Aenigmarchaeum subterraneum SCGC AAA011-O16	15	41863	525	254.674	93.5242	0.409018	38.5765	-
GCA_000494085	Nanoarchaeota archaeon JGI OTU-2	46	22693	763	222.09	90.9938	0.5328	32.0709	-
GCA_000494105	Nanoarchaeota archaeon JGI OTU-1	69	27500	1525	229.058	91.6117	1.0909	31.9513	-
https://ggkbase.berkeley.edu/amd/organisms/164	ARMAN1	66	29786	995	263.382	90.5779	0.827767	46.261	acid mine drainage
https://ggkbase.berkeley.edu/amd/organisms/147	ARMAN2	8	322920	1085	282.727	91.0458	0.96396	47.2677	acid mine drainage
https://ggkbase.berkeley.edu/CG02_land_8_20_14_3_00_150/organisms/337321	CG02_land_8_20_14_3_00_150_Huberarchaea_31_209_curated	42	17598	479	273.472	85.3126	0.439295	31.1935	groundwater
https://ggkbase.berkeley.edu/CG17_big_fil_post_rev_8_21_14_2_50/organisms/337722	CG17_big_fil_post_rev_8_21_14_2_50_Huberarchaea_31_73_curated	49	19885	503	256.97	85.7147	0.431437	31.1361	groundwater
https://ggkbase.berkeley.edu/CG18_big_fil_WC_8_21_14_2_50/organisms/337748	CG18_big_fil_WC_8_21_14_2_50_Huberarchaea_31_19_curated	40	20096	478	283.732	84.9679	0.456671	31.0963	groundwater
https://ggkbase.berkeley.edu/CG_4_10_14_0_8_um_filter_cor/organisms/337933	CG_4_10_14_0_8_um_filter_cor_Huberarchaea_31_133_curated	75	11980	535	267.48	84.8134	0.482728	31.3185	groundwater
https://ggkbase.berkeley.edu/CG_4_8_14_3_um_filter/organisms/338050	CG_4_8_14_3_um_filter_CG_Huberarchaea_151_curated	66	14448	523	268.686	84.2744	0.47706	31.1938	groundwater
https://ggkbase.berkeley.edu/CG_4_9_14_0_8_um_filter/organisms/338150	CG_4_9_14_0_8_um_filter_Huberarchaea_31_21_curated	76	11530	524	271.134	85.1193	0.477538	31.1668	groundwater
https://ggkbase.berkeley.edu/CG_4_9_14_3_um_filter_150/organisms/338198	CG_4_9_14_3_um_filter_150_Huberarchaea_31_125_curated	42	19638	481	266.164	84.73	0.432294	31.3865	groundwater
https://ggkbase.berkeley.edu/GWA2/organisms/868	Aenigmarchaeota GW2011_AR5	7	216880	937	252.124	90.1857	0.74944	48.9917	-
https://ggkbase.berkeley.edu/RIFCSPHIGHO2_01_FULL/organisms/12578	RIFCSPHIGHO2_01_FULL_Archaea_Diapherotrites_AR10_34_14	64	15070	928	250.808	90.6585	0.734518	34.6307	-
https://ggkbase.berkeley.edu/RIFCSPHIGHO2_01_FULL/organisms/12625	RIFCSPHIGHO2_01_FULL_Archaea_Diapherotrites_AR10_44_11	68	9508	829	248.186	92.9095	0.633567	44.1986	-
https://ggkbase.berkeley.edu/RIFCSPHIGHO2_01_FULL/organisms/12415	RIFCSPHIGHO2_01_FULL_Archaea_Diapherotrites_GW2011_AR10_43_9	88	11852	1142	258.144	91.4546	0.922238	43.1538	-
https://ggkbase.berkeley.edu/RIFCSPHIGHO2_01_FULL/organisms/12493	RIFCSPHIGHO2_01_FULL_Archaea_Micrarchaeota_51_11	34	44821	1142	312.269	89.0902	1.14521	50.7489	-
https://ggkbase.berkeley.edu/RIFCSPHIGHO2_01_FULL/organisms/12680	RIFCSPHIGHO2_01_FULL_Archaea_Pacearchaeota_33_47	54	21475	1133	230.004	89.4509	0.833494	32.2266	-
https://ggkbase.berkeley.edu/RIFCSPHIGHO2_01_FULL/organisms/12701	RIFCSPHIGHO2_01_FULL_Archaea_Pacearchaeota_34_23	38	33321	1142	236.468	91.3689	0.845592	33.1075	-
https://ggkbase.berkeley.edu/RIFCSPHIGHO2_01_FULL/organisms/12713	RIFCSPHIGHO2_01_FULL_Archaea_Pacearchaeota_37_14	42	32159	1046	231.147	83.6969	0.82648	37.3398	-
https://ggkbase.berkeley.edu/RIFCSPHIGHO2_01_FULL/organisms/12542	RIFCSPHIGHO2_01_FULL_Archaea_Pacearchaeota_39_44	23	73207	1304	234.028	86.7535	1.00642	38.8912	-
https://ggkbase.berkeley.edu/RIFCSPHIGHO2_02_FULL/organisms/13540	RIFCSPHIGHO2_02_FULL_Archaea_Diapherotrites_AR10_42_12	41	37387	1177	272.873	91.5255	1.00396	42.1507	-
https://ggkbase.berkeley.edu/RIFCSPHIGHO2_02_FULL/organisms/13586	RIFCSPHIGHO2_02_FULL_Archaea_Micrarchaeota_50_12	49	26575	1171	275.042	91.9241	1.00241	50.3353	-
https://ggkbase.berkeley.edu/GW2011_AR/organisms/994	Diapherotrites GW2011_AR10	1	1241430	1341	279.442	90.5567	1.18392	43.0647	groundwater
https://ggkbase.berkeley.edu/GW2011_AR/organisms/1175	Woesearchaeota GW2011 AR15	1	1157690	1309	273.07	92.6282	1.10406	42.4874	groundwater
https://ggkbase.berkeley.edu/GWA2/organisms/882	Pacearchaeota GW2011 AR19	20	157450	858	230.625	87.519	0.646863	30.1188	groundwater
https://ggkbase.berkeley.edu/GW2011_AR/organisms/928	Woesearchaeota GW2011_AR20	1	829410	1015	252.071	92.5423	0.790988	31.6699	groundwater
https://ggkbase.berkeley.edu/FK_AMD_2010/organisms/351842	Parvarchaeota_FK AMD 2010 bin 5	1	1690670	887	282.398	93.0324	0.770322	36.2313	acid mine drainage
https://ggkbase.berkeley.edu/RIFCSPLOWO2_01_FULL/organisms/13162	RIFCSPLOWO2_01_FULL_Archaea_Diapherotrites_58_19	7	318120	1594	283.305	91.7148	1.40872	58.4343	-
https://ggkbase.berkeley.edu/RIFCSPLOWO2_01_FULL/organisms/13276	RIFCSPLOWO2_01_FULL_Archaea_Diapherotrites_AR10_48_17	15	172554	1290	295.701	91.8423	1.18829	47.8658	-
https://ggkbase.berkeley.edu/RIFCSPLOWO2_01_FULL/organisms/12993	RIFCSPLOWO2_01_FULL_Archaea_Pacearchaeota_32_35	16	88686	1055	232.48	85.5245	0.82048	31.8495	-
https://ggkbase.berkeley.edu/RIFCSPLOWO2_01_FULL/organisms/13017	RIFCSPLOWO2_01_FULL_Archaea_Pacearchaeota_33_25	67	14341	1065	235.552	88.7455	0.808745	32.5814	-
https://ggkbase.berkeley.edu/RIFCSPLOWO2_01_FULL/organisms/13231	RIFCSPLOWO2_01_FULL_Archaea_Pacearchaeota_36_21	74	13011	1059	242.684	86.0982	0.854012	35.6379	-
https://ggkbase.berkeley.edu/RIFCSPLOWO2_01_FULL/organisms/12861	RIFCSPLOWO2_01_FULL_Archaea_Pacearchaeota_43_24	49	17867	889	221.386	89.0643	0.632221	42.7563	-
https://ggkbase.berkeley.edu/RIFCSPLOWO2_01_FULL/organisms/13078	RIFCSPLOWO2_01_FULL_Diapherotrites_43_13	40	30305	1050	256.283	92.7446	0.830121	42.7747	-
https://ggkbase.berkeley.edu/RIFCSPLOWO2_01_FULL/organisms/12875	RIFCSPLOWO2_01_FULL_Pacearchaeota_37_9	90	12344	1293	236.818	86.2727	1.01546	36.6982	-
https://ggkbase.berkeley.edu/RIFCSPLOWO2_12_FULL/organisms/14269	RIFCSPLOWO2_12_FULL_Micrarchaeota_37_11	65	35400	1713	275.545	92.7156	1.45652	36.4933	acid mine drainage
https://ggkbase.berkeley.edu/RIFOXYA1_FULL/organisms/11643	RIFOXYA1_FULL_Pacearchaeota_30_12	35	15627	623	231.835	91.4442	0.451889	30.0895	groundwater
https://ggkbase.berkeley.edu/RIFOXYC1_FULL/organisms/12088	RIFOXYC1_FULL_Pacearchaeota_38_15	29	54462	1129	263.503	89.9298	0.946449	37.5488	-
2616644930	Parvarchaeota archaeon JGI 006-E12 (contamination screened)	25	33368	885	286.148	93.7647	0.772709	42.754	-
2681813051	Nanoarchaeota archaeon 7A	1	1211774	1330	282.466	93.0074	1.15564	24.2421	hot spring
2693429840	Parvarchaeota archaeon JGI CrystG Apr02-2-J10 (contamination screened)	32	18118	664	257.774	88.2673	0.55479	48.6372	groundwater
2693429847	Parvarchaeota archaeon JGI CrystG Apr02-2-H22 (contamination screened)	43	20974	792	241.472	91.0302	0.601074	54.1309	-
2698536754	Micrarchaeota archaeon_FK.AMD.2010.bin.22	30	86880	1831	282.144	90.9248	1.62554	42.8827	acid mine drainage
2698536755	Micrarchaeota archaeon_FK.AMD.2010.bin.24	23	157736	1882	283.696	89.4613	1.70749	40.6647	acid mine drainage
2698536756	Micrarchaeota archaeon_FK.AMD.2014.bin.113	34	93424	2360	267.384	89.2672	2.02245	47.168	acid mine drainage
2698536757	Micrarchaeota archaeon_FK.AMD.2014.bin.115	49	33794	1465	265.332	87.5283	1.27057	28.3559	acid mine drainage
2698536758	Micrarchaeota archaeon_FK.AMD.2014.bin.121	33	134080	1774	273.736	91.0052	1.52666	54.2452	acid mine drainage
2698536759	Micrarchaeota archaeon_FK.AMD.2014.bin.20	16	268602	1667	288.601	91.0501	1.51173	48.7502	acid mine drainage
2698536760	Micrarchaeota archaeon_FK.AMD.2014.bin.36	23	116708	1667	287.777	91.8302	1.49461	45.7329	acid mine drainage
2698536761	Micrarchaeota archaeon_FK.AMD.2014.bin.40	9	317386	1955	289.127	91.2595	1.77206	49.934	acid mine drainage
2698536762	Micrarchaeota archaeon_FK.AMD.2014.bin.52	14	229326	1607	282.492	91.9882	1.41192	49.4072	acid mine drainage
2698536763	Micrarchaeota archaeon_FK.AMD.2014.bin.50	12	846930	1655	293.263	91.1707	1.52308	46.3951	-
2698536764	Micrarchaeota archaeon_FK.AMD.2014.bin.73	4	1080478	1714	278.431	89.87	1.51927	52.656	-
2698536765	Micrarchaeota archaeon_FK.AMD.2014.bin.88	23	105452	1580	286.211	87.9347	1.47131	51.3154	acid mine drainage
2698536766	Micrarchaeota archaeon_FK.AMD.2014.bin.90	33	96246	2139	287.593	91.1392	1.9311	46.7151	acid mine drainage
2698536767	Micrarchaeota archaeon_FK.AMD.2014.bin.97	20	142404	1788	273.046	89.0707	1.56816	37.4401	acid mine drainage
2698536768	Micrarchaeota archaeon_FK.Sedi.bin.28	6	288794	1885	267.42	89.5396	1.61069	50.7481	acid mine drainage
2698536769	Micrarchaeota archaeon_FK.Sedi.bin.35	12	167234	1762	286.779	90.949	1.58956	47.0728	acid mine drainage
2698536770	Micrarchaeota archaeon_FK.Sedi.bin.12.4	31	103928	1964	274.055	88.9846	1.73056	37.4419	acid mine drainage
2698536771	Micrarchaeota archaeon_TC.Endo.bin.6	17	138086	1870	285.375	90.485	1.68734	40.5223	acid mine drainage
2698536772	Micrarchaeota archaeon_TC.Endo.bin.11	12	251684	1748	293.038	91.5556	1.60067	44.5165	acid mine drainage
2698536773	Micrarchaeota archaeon_LR.AMD.A.bin.1	10	1148754	2156	278.008	89.8698	1.90816	46.2808	acid mine drainage
2698536774	Micrarchaeota archaeon_TC.Endo.bin.32	19	353956	1666	277.842	88.1392	1.50254	30.2495	acid mine drainage
2698536775	Micrarchaeota archaeon_Me.Endo.bin.1	3	1209464	2059	291.775	90.7183	1.89466	45.7812	acid mine drainage
2698536776	Micrarchaeota archaeon_YNP.OP.bin.241	8	363850	1512	295.979	92.342	1.38655	38.6132	acid mine drainage
2698536777	Micrarchaeota archaeon_ARMAN-1	66	59572	1976	264.856	90.4441	1.65553	46.261	acid mine drainage
2698536778	Parvarchaeota archaeon_FK.AMD.2010.bin.5	16	206166	1769	283.124	93.0088	1.54064	36.2313	-
2698536780	Parvarchaeota archaeon_FK.AMD.2014.bin.2	30	145284	2184	273.51	91.9912	1.85781	35.4826	-
2698536781	Parvarchaeota archaeon_FK.AMD.2014.bin.17	7	444064	1983	282.973	92.7528	1.73086	36.3952	-
2698536782	Parvarchaeota archaeon_FK.AMD.2014.bin.27	28	72532	1704	269.492	91.8535	1.43035	41.7249	-
2698536783	Parvarchaeota archaeon_FK.AMD.2014.bin.57	25	83306	1451	274.239	92.999	1.22416	44.292	-
2698536784	Parvarchaeota archaeon_FK.Sedi.bin.55.70	68	59034	1974	287.647	93.3593	1.74009	36.5754	-
2698536785	Parvarchaeota archaeon_TC.Endo.bin.23	14	219112	1655	274.865	90.0084	1.44596	33.7023	-
2698536786	Parvarchaeota archaeon_TC.Endo.bin.24	16	117190	1407	282.932	90.9498	1.25226	41.1601	-
2698536787	Parvarchaeota archaeon_TC.Endo.bin.47	78	39970	1918	257.808	91.9873	1.53794	36.4936	-
2698536788	Parvarchaeota archaeon_LR.AMD.B.bin.3	48	45796	1922	257.804	90.0307	1.57462	38.7693	-
2698536789	Parvarchaeota archaeon_FK.AMD.2014.bin.10	9	240976	1749	276.348	91.9432	1.504	32.6651	-
2698536790	Parvarchaeota archaeon_ARMAN-4	44	95742	1859	256.215	90.2674	1.50964	34.0436	-
2698536791	Parvarchaeota archaeon_ARMAN-5	72	56328	2132	254.944	90.3035	1.72206	34.8881	-
2698536792	Micrarchaeota archaeon_ARMAN-2	1	2014136	2138	285.57	90.9394	1.92083	47.1898	acid mine drainage
2698536945	Parvarchaeota archaeon JGI CrystG Apr02-2-N18	37	20954	686	226.76	89.64	0.496489	30.4096	-
2713897455	Woesearcheota archaeum SCGC AG-159-C04	47	18128	698	266.928	90.8557	0.586704	38.2585	-
2713897456	Woesearcheota archaeum SCGC AG-159-B05	55	17950	851	257.566	89.7176	0.698977	38.5829	-
2713897457	Woesearchaeota archaeum AG-538-O05	29	68442	1382	280.483	94.1551	1.17785	30.6841	-
2713897459	Woesearchaeota archaeum AAA282-L03	58	33622	1364	275.031	86.9165	1.23485	25.5643	-
2713897460	Woesearchaeota archaeum AAA008-E08	30	165764	1840	316.019	91.8156	1.81191	30.5537	-
2716884213	Woesearchaeota archaeum SCGC AG-278-F20	40	18090	801	236.652	91.8262	0.590605	33.7157	-
2716884214	Woesearchaeota archaeum SCGC AG-159-K23	43	41728	1349	253.167	92.2894	1.05874	45.4505	-
2716884242	Pacearchaeota archaeum SCGC AG-274-K21	35	55330	1522	236.114	91.6588	1.12172	32.3248	-
2716884244	Aenigmarchaeota archaeum SCGC AG-290-D17	28	109648	1838	235.088	91.1552	1.35617	38.6581	hot spring
2716884245	Woesearchaeota archaeum SCGC AG-971-K13	40	52266	1508	224.696	89.4088	1.08427	37.322	-
2721755891	Unclassified Nanoarchaeota JZ bin_44	12	173452	1346	280.516	94.6016	1.1419	40.6705	hot spring
2721755892	Unclassified Nanoarchaeota GMQ bin_18-2	62	8882	665	248.305	92.2801	0.511942	26.207	hot spring
2721755893	Unclassified Candidatus Aenigmarchaeota DRTY-7 bin_34	27	90748	1848	273.255	92.8572	1.55588	29.134	hot spring
2721755894	Unclassified Candidatus Aenigmarchaeota DRTY-6 bin_65	19	788272	1739	271.669	94.1817	1.43514	31.6113	hot spring
2721755895	Unclassified Candidatus Aenigmarchaeota GMQ bin_18-1	20	124232	1318	263.725	93.0184	1.0691	25.4952	hot spring
2734482124	Nanoarchaeota archaeon SCGC AB-777_f03	25	70990	1116	265.242	88.8328	0.953354	26.6398	hot spring
2734482131	Nanoarchaeota archaeon SCGC AB-777_O03	19	56100	942	266.14	91.7172	0.782045	24.1461	hot spring
2734482325	Parvarchaeota archaeum JGI MDM2 ZSSED05-1-B8 (contamination screened)	20	43040	822	283.277	94.7622	0.703024	46.5337	acid mine drainage
2775506789	Candidatus Micrarchaeum acidiphilum ARMAN-2	8	645840	2166	283.207	91.0323	1.92792	47.2677	acid mine drainage
2785511133	Woesearchaeota archaeon RS366	57	24704	1590	254.041	95.3203	1.21237	30.1762	-
2785511177	Nanoarchaeota archaeon 1420	20	101422	1277	249.551	92.5913	0.984695	36.296	-
2806311056	Woesearchaeota archaeum bin 111 NODE_1021_length_39419_cov_6.42171 1..39419	88	11348	1227	241.487	91.9919	0.92153	33.6034	marine
2811994887	unclassified Woesearchaeota BinDmb222	92	32054	2267	291.107	90.6648	2.08251	35.1635	anaerobic digester
2811995088	Pacearchaeota archaeon NP1466	15	99980	1119	264.349	91.5615	0.924309	28.4542	marine
3300021106	Nanoarchaeota archaeon AD-903-N05	38	15654	493	266.049	91.8986	0.408339	25.1459	hot spring
3300021104	Nanoarchaeota archaeon AD-903-P15	42	18628	683	255.047	92.3055	0.539927	24.6039	hot spring
3300021105	Nanoarchaeota archaeon AD-903-P16	37	13236	485	239.301	90.4231	0.367222	25.715	hot spring
3300021097	Nanoarchaeota archaeon AD-903-B22	52	18826	881	251.705	90.7711	0.698942	28.984	hot spring
3300021101	Nanoarchaeota archaeon AD-903-D23	30	23638	456	235.368	85.5826	0.358797	35.9061	hot spring
2698536753	Micrarchaeota archaeon_FK.AMD.2010.bin.7	47	23701	753	269.38	91.7024	0.63285	49.498	acid mine drainage
